# Supplementary material for: DNA methylation in the human frontal cortex reveals a putative mechanism for age-by-disease interactions
Source: Transl Psychiatry. 2019 Jan 29;9:39. doi: 10.1038/s41398-019-0372-2 (PMC6351569; doi:10.1038/s41398-019-0372-2)
Supplement: Supplementary file 2 — Supplemental Table 1 [file 41398_2019_372_MOESM2_ESM.xlsx]

## Sheet: Supplemental Table 1
Brain Bank ID	Study ID	Age Group	Age	Sex	Race	Cause of Death	Manner of Death	PMI (hours)	pH	RIN	Medications ATOD	Tobacco ATOD	Brain Bank ID	BDNF Expressiona	SST Expressiona	DNAm Ageb
516	Y1	Younger	20	M	B	Gunshot	Homicide	14	7.1	8.4	U	U	516	29.8	807.3	NC
1434	Y2	Younger	25	M	B	Cardiac arrhythmia	Natural	25.5	6.7	7.5	U	N	1434	26.8	695.3	NC
1114	Y3	Younger	29	F	W	Trauma	Accidental	11.4	6.8	9.4	U	U	1114	21	824.4	29.5565
546	Y4	Younger	37	F	W	ASCVD	Natural	23.5	6.7	8.6	U	U	546	31.7	737.4	22.5618
10013	Y5	Younger	16	F	W	Trauma	Accidental	9.3	6.7	9	O	N	10013	29.4	671.1	15.2738
1083	Y6	Younger	20	M	W	Trauma	Accidental	19.9	6.6	8.8	N	Y	1083	22.1	756.3	18.1236
10005	Y7	Younger	42	M	W	Trauma	Accidental	23.5	6.7	7.4	O	N	10005	23.7	593.9	26.5807
739	Y8	Younger	40	M	W	ASCVD	Natural	15.8	6.9	8.4	N	Y	739	24.7	640.8	40.8457
700	Y9	Younger	42	M	W	ASCVD	Natural	26.1	7	8.7	N	U	700	24.7	454.4	45.0527
1264	Y10	Younger	38	M	W	Cardiomyopathy	Natural	21.1	6.7	8.6	O	N	1264	21	539.7	34.3949
1497	Y11	Younger	38	M	W	ASCVD	Natural	8.5	6.3	9.1	N	N	1497	25.3	647.7	23.6834
1489	Y12	Younger	25	M	W	Hypoglycemia	Natural	16.9	6.7	8.3	O	N	1489	24.8	580.6	23.9667
1555	Y13	Younger	17	M	W	Trauma	Accidental	15.1	6.9	7.9	O	Y	1555	23	610.1	15.1597
1325	Y14	Younger	22	M	W	Combined drug overdose	Accidental	31.4	6.5	7.5	N	Y	1325	23.2	715.5	21.403
970	Y15	Younger	42	M	W	ASCVD	Natural	25.9	6.4	7.2	N	Y	970	21.8	625.1	47.071
1193	Y16	Younger	31	M	W	ASCVD	Natural	12.8	6.5	7.6	O	Y	1193	24	746.9	31.6993
1306	Y17	Younger	18	M	W	Congenital heard disease	Natural	16	6.6	7.9	N	U	1306	25.1	628.5	16.534
10021	Y18	Younger	38	M	W	Trauma	Accidental	12.7	6.3	7.2	N	Y	10021	24.9	581.5	37.9142
1194	Y19	Younger	27	M	W	ASCVD	Natural	16.4	6.4	8.8	N	U	1194	28.9	696.6	26.8514
585	Y20	Younger	26	M	W	Trauma	Accidental	16	6.7	8.3	U	U	585	30.1	708.8	25.6175
1034	Y21	Younger	23	F	W	Endocardial fibroelastosis	Natural	8.5	7	7.8	N	N	1034	26.3	940.4	22.6585
1099	Y22	Younger	24	F	W	Cardiomyopathy	Natural	9.1	6.5	8.6	O	Y	1099	22.6	807.6	25.6432
855	O1	Older	62	M	B	Cardiomyopathy	Natural	11.5	6.7	8.4	N	N	855	21.4	412.6	NC
1065	O2	Older	85	M	B	Pulmonary embolism	Accidental	20.2	6.3	7.1	U	U	1065	16.7	212.2	NC
1514	O3	Older	60	F	W	Pulmonary embolism	Natural	25	6.4	6.6	O	N	1514	16.1	136.7	54.7647
1382	O4	Older	73	F	W	Trauma	Accidental	25.3	6.6	7.9	O	U	1382	19.2	414.7	67.9592
818	O5	Older	67	F	W	Anaphylaxis	Accidental	24	7.1	8.4	O	N	818	19.1	362.9	64.2947
1541	O6	Older	80	M	W	Pulmonary fibrosis	Natural	10.5	6.5	8	O	N	1541	14.4	108.4	71.3726
1237	O7	Older	64	M	W	ASCVD	Natural	8.7	6.4	7.7	U	U	1237	17.1	517.2	57.6818
1144	O8	Older	75	M	W	ASCVD	Natural	21.4	6.7	7.3	U	U	1144	18.7	538.6	71.5159
1103	O9	Older	89	M	W	Trauma	Accidental	22.9	6.8	7.8	O	N	1103	25.9	388.4	74.3557
620	O10	Older	64	M	W	Drowning	Accidental	17.3	7.2	9.2	N	U	620	20.2	576.8	62.7116
841	O11	Older	70	M	W	Cardiomyopathy	Natural	22.3	7.2	7.2	N	N	841	20.6	452	49.6499
630	O12	Older	65	M	W	ASCVD	Natural	21.2	7	9	N	N	630	21.5	599.5	60.5426
932	O13	Older	68	M	W	Cardiac tamponade	Natural	25.9	6.8	8.3	N	Y	932	17.1	404.1	61.7086
952	O14	Older	62	M	W	ASCVD	Natural	5.5	6.6	8.7	N	U	952	24.6	641	55.6907
795	O15	Older	68	M	W	Abdominal aortic aneurysm rupture	Natural	11.8	6.8	8.2	N	N	795	20.7	420.9	61.4718
1635	O16	Older	66	M	W	Cardiac tamponade	Natural	25.3	6.8	8.2	N	N	1635	19.3	335.9	63.8191
866	O17	Older	66	M	W	ASCVD	Natural	12.2	7	8.5	O	U	866	23.4	567.3	64.5853
1625	O18	Older	60	M	W	ASCVD	Natural	9.5	6.7	7.6	N	N	1625	25.3	473.2	56.4612
612	O19	Older	60	M	W	Aspiration	Accidental	9.5	6.8	9	N	U	612	21.8	258.1	55.3542
645	O20	Older	69	M	W	ASCVD	Accidental	23	6.7	8	O	U	645	22.3	207.6	66.4973
807	O21	Older	91	F	W	Pneumonia	Natural	12.8	6.8	7.7	O	N	807	13.8	104.7	76.0818
545	O22	Older	65	M	B	ASCVD	Natural	13.1	6.9	6.2	U	U	545	13.1	211.4	NC
Supplemental Table 1. Characteristics of human subjects
aaverage microarray signal intensities from BA11 & BA47
bcalculated using Horvath method
ID, identification; PMI, postmortem interval; RIN, RNA integrity number; Y, yes; N, no; U, unknown; O, other medication (i.e., non psychotropic medication including antidepressants, antipsychotics, anticonvulants, benzodiazepines, and lithium); ATOD, at time of death; BDNF, brain-derived neurotrophic factor; SST, somatostatin; DNAm age, dioxyriobnucleic acid methylation age; F, female; M, male; W…
