# Supplementary material for: DNA methylation in the human frontal cortex reveals a putative mechanism for age-by-disease interactions
Source: Transl Psychiatry. 2019 Jan 29;9:39. doi: 10.1038/s41398-019-0372-2 (PMC6351569; doi:10.1038/s41398-019-0372-2)
Supplement: Supplementary file 3 — Supplemental Table 2 [file 41398_2019_372_MOESM3_ESM.xlsx]

## Sheet: Supplemental Table 2
	DMRs
	# genes with a DMR	# genes without a DMR
Top AGE GenesA	301	577
Other GenesC	3701	16331
Enrichment p valueD	1.69 x 10-27
Odds Ratio	2.3
Top non-AGE GenesB	155	699
Other GenesC	3847	16209
Enrichment p valueD	0.79
Odds Ratio	0.93
	Hypomethylated DMRs only
	# genes with a DMR	# genes without a DMR
Top AGE GenesA	116	762
Other GenesC	1365	18667
Enrichment p-valueD	3.85 x 10-11
Odds Ratio	2.08
Top non-AGE GenesB	37	817
Other GenesC	1444	18612
Enrichment p valueD	1
Odds Ratio	0.58
	Hypermethylated DMRs only
	# genes with a DMR	# genes without a DMR
Top AGE GenesA	211	667
Other GenesC	2618	17414
Enrichment p valueD	7.21 x 10-18
Odds Ratio	2.1
Top non-AGE GenesB	126	728
Other GenesC	2703	17353
Enrichment p valueD	0.16
Odds Ratio	1.11
Supplemental Table 2. Genes that undergo age-associated changes in gene expression are enriched in DMRs.
ATop AGE genes are the ~1000 genes with expression in the OFC that correlate most strongly with age (q-value ≤ 9.58 x 10-5 in Brodmann Area 11 and 9.91 x 10-5 in Brodmann Area 47) and BTop non-AGE genes are the ~1000 genes with expression in OFC that correlates most weakly with age (q-value ≥ 0.43 in Brodmann Areas 11 and 47). COther genes are those genes that were detected in the OFC by gene arr…
