# Supplementary material for: DNA methylation in the human frontal cortex reveals a putative mechanism for age-by-disease interactions
Source: Transl Psychiatry. 2019 Jan 29;9:39. doi: 10.1038/s41398-019-0372-2 (PMC6351569; doi:10.1038/s41398-019-0372-2)
Supplement: Supplementary file 4 — Supplemental Table 3 [file 41398_2019_372_MOESM4_ESM.xlsx]

## Sheet: Supplemental Table 3
Supplemental Table 3. Genes that undergo age-associated changes in gene expression and to which an expression-correlating aDMR is annotated (N=260)
ABR
ADCY2
ADRA1D
AGRN
AHNAK
ALPL
ANKS6
ANP32B
AQP4
ARHGAP10
ARHGAP26
ARHGAP44
ARL4C
ARPC4
ARPP21
ATP2B2
B3GAT1
B3GNT2
B4GALNT1
BAI2
BCL11A
BTBD3
C11orf9
C18orf1
C1orf198
C1QTNF4
C9orf16
CA10
CA4
CACNA1G
CACNB2
CACNG4
CADM3
CALCOCO2
CAPN3
CDH8
CECR6
CELF5
CGREF1
CHD3
CIT
CLMN
CLU
CNR1
CREB3L1
CREB5
CRMP1
CRYL1
CSF1R
CSPG5
CTNNA3
CUX2
CX3CL1
CYP26B1
CYP46A1
DAB1
DBNDD1
DGKG
DKK3
DLG2
DLGAP2
DLGAP3
DNAH1
DOCK5
DYRK2
DYSF
EPB41
ERBB2IP
ERC2
ERGIC1
ERMN
FAM171A2
FAM5B
FBLN7
FKBP5
FMNL1
FNBP1
FOXK2
FRAS1
FRYL
FRZB
FSCN1
FXYD7
GAB1
GABBR2
GABRB3
GIGYF2
GLDN
GP1BB
GPCPD1
GPM6A
GPR26
GPRC5B
GRIK3
GRIN2A
GRIN3A
GRM3
GSG1L
GSN
GUK1
HAPLN1
HBP1
HCRTR1
HDAC9
HIPK2
HIST1H3E
HIVEP3
HSD11B1
HSD11B1L
IGF1
IGSF21
ITGB8
ITPKA
JAM3
JAZF1
JPH3
KCNA6
KCNG1
KCNIP3
KCNK3
KCNS1
KIAA1024
KIF21B
KLF13
LAMA2
LDB2
LGR6
LPCAT1
LPHN1
LPIN1
LPPR2
LRFN3
LRRN1
MAFG
MAGI1
MAP7
MAPK4
MARK2
MARK4
MAST3
MBNL2
MBP
MCF2L2
MDGA1
MEGF10
MEX3C
MGAT4B
MGLL
MPPED1
MYH14
MYO1E
MYT1L
NEBL
NELF
NFASC
NGEF
NLK
NPM3
NRXN2
NRXN3
NUMA1
ODZ3
OPRM1
PACSIN1
PAK6
PCDH10
PDE2A
PDE8A
PHACTR1
PIP4K2A
PITPNM2
PLD3
PLXDC1
PLXNA4
PLXND1
PMEPA1
PMP22
POGZ
PPP2R2C
PRICKLE2
PRKCB
PRKCZ
PRMT8
PTHLH
PTK2
PVRL1
QDPR
RAB11FIP4
RAB3B
RAP1GAP2
RASGEF1A
RASGRP3
RFTN1
RGS10
RGS8
RHBDL3
RIMBP2
RIMS1
RIMS4
ROBO2
ROS1
RSPH9
RTN4RL1
RUNX1T1
SCUBE1
SDK2
SELPLG
SEMA6B
SEZ6
SEZ6L2
SGIP1
SHANK2
SLC30A3
SLC4A3
SLCO3A1
SLIT1
SMPD3
SOBP
SPECC1
SPG20
ST18
ST6GAL1
ST6GAL2
ST8SIA2
STAC2
STARD13
STK32C
STX1A
SUN2
SYT5
TAC3
TBC1D9
TCFL5
TLN2
TMEM132A
TMEM141
TMEM8B
TNNT2
TNRC6A
TOX3
TP53I11
TRIO
TSPAN14
TTC9B
TTYH3
UBXN10
ULK2
UNC13A
UPP1
USP54
VAMP1
VSTM2L
WFDC2
WSB2
XYLT1
YJEFN3
YPEL1
ZDHHC14
ZNF238
ZNRF1
