# Supplementary material for: DNA methylation in the human frontal cortex reveals a putative mechanism for age-by-disease interactions
Source: Transl Psychiatry. 2019 Jan 29;9:39. doi: 10.1038/s41398-019-0372-2 (PMC6351569; doi:10.1038/s41398-019-0372-2)
Supplement: Supplementary file 5 — Supplemental Table 4 [file 41398_2019_372_MOESM5_ESM.xlsx]

## Sheet: Supplemental Table 4
Supplemental Table 4. The top 10 canonical pathways identified using the list of genes at which age-associated changes in DNAm and gene expression converge
Pathway	-log(p-value)	Genes affected
Opioid Signaling Pathway	5.16	CACNA1G,GRIN2A,ADCY2,CACNG4,MAPK4,OPRM1,CREB5,PRKCZ,GRIN3A,RGS10,CACNB2,RGS8,PRKCB
nNOS Signaling in Neurons	4.76	GRIN2A,DLG2,PRKCZ,GRIN3A,PRKCB,CAPN3
CREB Signaling in Neurons	4.27	CACNA1G,ADCY2,GRIN2A,GAB1,CACNG4,GRM3,GRIK3,CACNB2,CREB5,PRKCZ,PRKCB
G-Protein Coupled Receptor Signaling	3.89	PDE8A,GABBR2,PDE2A,ADCY2,GAB1,GRM3,OPRM1,CNR1,RGS10,CREB5,ADRA1D,PRKCB
Calcium Signaling	3.79	CACNA1G,HDAC9,GRIN2A,CACNG4,MYH14,TNNT2,CACNB2,CREB5,GRIN3A,ATP2B2
GNRH Signaling	3.72	PTK2,CACNA1G,ADCY2,PAK6,CACNG4,CACNB2,CREB5,PRKCZ,PRKCB
Corticotropin Releasing Hormone Signaling	3.63	CACNA1G,ADCY2,CACNG4,CNR1,CACNB2,CREB5,PRKCZ,PRKCB
Integrin Signaling	3.58	PTK2,ARHGAP26,TLN2,GAB1,PAK6,ITGB8,GSN,FNBP1,ARPC4,CAPN3
GABA Receptor Signaling	3.06	CACNA1G,GABBR2,GABRB3,ADCY2,CACNG4,CACNB2
Synaptic Long Term Depression	2.89	CACNA1G,IGF1,CACNG4,GRM3,CACNB2,PPP2R2C,PRKCZ,PRKCB
