# Supplementary material for: DNA methylation in the human frontal cortex reveals a putative mechanism for age-by-disease interactions
Source: Transl Psychiatry. 2019 Jan 29;9:39. doi: 10.1038/s41398-019-0372-2 (PMC6351569; doi:10.1038/s41398-019-0372-2)
Supplement: Supplementary file 6 — Supplemental Table 5 [file 41398_2019_372_MOESM6_ESM.xlsx]

## Sheet: Supplemental Table 5
Supplemental Table 5. The top 10 enriched gene ontology (GO; molecular function) groups identified using the list of genes at which age-associated changes in DNAm and gene expression converged
GO Term	GO ID	# Genes Annotated	# Genes Observed	p-value
substrate-specific channel activity	GO:0022838	395	19	9.3e-06
calcium ion transmembrane transporter ac...	GO:0015085	118	10	1.2e-05
calcium channel regulator activity	GO:0005246	36	6	1.5e-05
divalent inorganic cation transmembrane ...	GO:0072509	152	11	2e-05
channel regulator activity	GO:0016247	125	10	2e-05
ion channel activity	GO:0005216	384	18	2.3e-05
channel activity	GO:0015267	423	19	2.4e-05
passive transmembrane transporter activi...	GO:0022803	423	19	2.4e-05
calcium channel activity	GO:0005262	105	9	3e-05
cytoskeletal protein binding	GO:0008092	769	27	4e-05
