# Supplementary material for: DNA methylation in the human frontal cortex reveals a putative mechanism for age-by-disease interactions
Source: Transl Psychiatry. 2019 Jan 29;9:39. doi: 10.1038/s41398-019-0372-2 (PMC6351569; doi:10.1038/s41398-019-0372-2)
Supplement: Supplementary file 7 — Supplemental Table 6 [file 41398_2019_372_MOESM7_ESM.xlsx]

## Sheet: Supplemental Table 6
Supplemental Table 6. Genes to which an aDMR is annotated but do not undergo age-associated changes in gene expression (N=936)
ABCA1
ABCA2
ABCA3
ABCA8
ABHD15
ABHD8
ABL1
ACOT7
ACY3
ACYP2
ADAM12
ADAMTS10
ADAMTS15
ADAP1
ADARB2
ADD2
ADORA1
AEBP2
AFF1
AFF3
AGPAT3
AHRR
AJAP1
AK5
AKAP2
AKIP1
AKR1A1
AKR1E2
ALDOB
ALDOC
ALK
AMN1
AMOTL2
AMPD2
AMPD3
ANAPC7
ANKFY1
ANKRD55
ANKRD6
ANO1
ANXA2
AOX1
AP2A2
AP2B1
APBA2
APBB1
APLNR
APLP1
AQP1
ARG1
ARHGAP23
ARHGAP25
ARHGAP9
ARHGDIB
ARHGDIG
ARHGEF10
ARHGEF17
ARHGEF3
ARHGEF7
ARPC4-TTLL3
ARSB
ASB4
ATF7
ATM
ATP11A
ATP8B4
ATP9B
AURKC
B3GNT5
B9D1
BAG3
BCL9L
BCO2
BHLHE41
BOK
BRD1
BRD4
BRD9
BRE
BTBD1
BTN3A3
C10orf108
C10orf11
C10orf113
C10orf90
C12orf4
C13orf33
C14orf159
C14orf169
C15orf52
C15orf56
C15orf59
C16orf80
C17orf62
C1GALT1
C1orf162
C1orf52
C1orf64
C1QL3
C1QTNF1
C1QTNF8
C20orf27
C22orf43
C2orf88
C3orf49
C5orf30
C7orf50
C8orf12
C8orf46
C9orf139
C9orf174
CABLES1
CACNA1B
CACNA1G-AS1
CACNA2D1
CACNA2D2
CACNB4
CACNG2
CALML4
CALN1
CAMK2A
CAMK2B
CAMK2G
CAP2
CAPN2
CAPZB
CASC1
CASP2
CASZ1
CC2D2A
CCDC106
CCDC11
CCDC136
CCDC155
CCDC159
CCDC40
CCDC57
CCDC61
CCDC68
CCDC77
CCDC80
CCM2
CCNA1
CCR10
CD300A
CD9
CDC42
CDC42BPA
CDC6
CDH12
CDH18
CDH23
CDH3
CDH4
CDK6
CDRT4
CDYL
CELF2
CELF4
CELSR1
CELSR3
CENPV
CES4A
CFLAR
CHCHD6
CHD7
CHGB
CHL1
CHRNB1
CHRNB2
CHRNB4
CHST8
CHST9-AS1
CILP2
CKMT1A
CKMT2
CLASRP
CLCF1
CLEC1A
CLEC4M
CLPB
CMIP
CMYA5
CNDP1
CNTFR
CNTNAP1
CNTNAP2
CNTROB
COL13A1
COL14A1
COL28A1
COL5A1
COLEC12
COLQ
COPE
CORO2B
COTL1
COX15
CPEB2
CPLX2
CPNE4
CPNE5
CRB2
CRHR1
CRHR2
CRTAC1
CSF1
CSMD2
CSRNP1
CSRP1
CTBP2
CTSZ
CXCR5
CXXC5
CYB5B
CYFIP1
CYP2S1
CYTH1
CYTH3
DAB2IP
DAPK2
DBNDD2
DCDC2
DCK
DCLK1
DDIT3
DDR2
DICER1
DIP2C
DIRAS1
DKFZP434K028
DLC1
DLEU2
DLK1
DLL3
DMRTA2
DNAH10
DNAH9
DNER
DNMT3A
DOC2A
DOCK1
DPP6
DSG2
DTX1
DUSP27
E2F3
ECE1
EEF1A2
EEF1D
EFCAB2
EGFR
EGR2
EHBP1
EHMT1
ELAVL3
ELF2
ELMOD1
ELTD1
EML2
EML4
EML6
ENAH
ENOX1
ENPP6
ENPP7
ENTPD1
ENTPD7
EPB41L4A
EPHB2
EPHX1
EPS15
ERP29
ESRRG
ESYT3
ETV1
ETV4
ETV6
EXOC3L2
EXOC6
EXOC6B
EZH2
FABP6
FAF2
FAM107B
FAM114A1
FAM125B
FAM160B1
FAM167A
FAM168B
FAM189A1
FAM18B2-CDRT4
FAM196A
FAM19A2
FAM53B
FAT3
FBXO31
FCGRT
FEZ1
FGF12
FGF14
FGF17
FGF8
FGF9
FGFR3
FGGY
FHAD1
FHL2
FILIP1
FKBP10
FLI1
FLJ40292
FLJ43860
FLNB
FMNL2
FOXJ2
FOXP1
FRMD4B
FRMD5
FRY
FSBP
FSCN2
FUK
FURIN
FYN
FZD1
FZD6
GABBR1
GABRA4
GAD1
GALNT2
GALT
GAPDH
GCK
GDPD5
GFRA1
GFRA3
GIMAP6
GLIS1
GLTP
GMDS
GNA12
GNAO1
GNAZ
GOLGA7B
GPNMB
GPR133
GPR158
GPR18
GPR21
GPR98
GRAMD1B
GRAMD3
GRASP
GRB2
GRK5
GRM1
GSTM5
GTF2F2
GUCA1A
HBEGF
HDAC3
HEATR4
HEMGN
HEPN1
HEY2
HHATL
HIF3A
HIP1R
HLA-DPA1
HLA-DPB1
HMOX2
HNRNPF
HPCAL4
HSF4
HSPB3
HSPG2
HTRA1
ICAM3
IER2
IFIT2
IFNGR2
IFT140
IGSF9B
IL16
IL17D
IL17REL
IMMP2L
INF2
INPP4A
INPP5A
INTS1
IPCEF1
IQCD
IQCK
ISLR2
ITGA2B
ITPKB
ITSN2
JAKMIP1
JAKMIP3
KCNA2
KCNA3
KCNAB1
KCND3
KCNE3
KCNG3
KCNH4
KCNH5
KCNJ13
KCNMA1
KCNN3
KCNRG
KCNT1
KCTD2
KCTD4
KCTD6
KIAA0240
KIAA0556
KIAA1244
KIAA1644
KIAA1683
KIF13A
KIF26B
KIF2A
KIF7
KIRREL3
KLF6
KLHDC8A
KLHL14
KLHL23
KLHL26
KLHL32
KPTN
KRCC1
KRT7
KRT72
LALBA
LAMB1
LAPTM5
LCLAT1
LCN15
LDB3
LDLRAD3
LFNG
LGALS3BP
LGALS8
LGALS8-AS1
LGI4
LGMN
LHFP
LITAF
LLGL1
LMF1
LMO7
LMTK2
LMX1B
LNX1
LOC100129858
LOC100130987
LOC100131067
LOC100132215
LOC100133991
LOC100499484-C9ORF174
LOC100505676
LOC100506023
LOC100506100
LOC100506585
LOC100506801
LOC100507373
LOC100507410
LOC148696
LOC285696
LOC339874
LOC415056
LOC728558
LOC84931
LPIN3
LPP
LRAT
LRBA
LRFN1
LRRC26
LRRC32
LRRC38
LRRC4C
LRRFIP1
LRRK1
LRRN3
LRRTM4
LRTOMT
LSM14B
LSS
LY6K
LYRM5
MAB21L1
MAB21L2
MACF1
MAFG-AS1
MAGI2
MAK
MAML2
MAN2A1
MAP3K6
MAP4K4
MAPK7
MAT2A
MBD1
MBD6
MBOAT7
MCF2L
ME3
MED23
MED27
MEIS1
MET
METRNL
MFI2
MGAT5
MICAL2
MIDN
MIR1224
MIR1287
MIR143
MIR143HG
MIR145
MIR208A
MIR30A
MIR330
MIR3621
MIR3935
MIR548AN
MIR548F3
MIR548F5
MIR548T
MIR585
MLLT10
MLLT6
MND1
MOG
MOV10
MPND
MSI2
MSRA
MT1IP
MT1L
MTUS1
MYH10
MYH6
MYL5
MYO9B
MYOM2
MYOZ3
NAB1
NACC2
NAGPA
NAGPA-AS1
NALCN
NAPSA
NAV2
NBEA
NCALD
NCK2
NCKAP5
NCOR2
NDRG1
NDRG2
NDST4
NEDD1
NEU4
NEURL
NF1
NKAIN2
NKAPL
NLGN1
NLGN2
NLN
NMRAL1
NODAL
NOL4
NOM1
NPC1
NPHP4
NRG1
NRIP3
NRP1
NRP2
NTM
NUB1
NUDT16P1
OBFC1
ODC1
ODZ2
ODZ4
OLFML3
OPA1
OPA1-AS1
OPCML
OTOF
PACS1
PACS2
PALM2-AKAP2
PAPPA2
PAQR9
PARK2
PAX7
PAX8
PCDH12
PCDHA1
PCDHA10
PCDHA11
PCDHA12
PCDHA13
PCDHA2
PCDHA3
PCDHA4
PCDHA5
PCDHA6
PCDHA7
PCDHA8
PCDHA9
PCDHAC1
PCDHAC2
PCSK6
PCYT1A
PDE4DIP
PDE6B
PDGFRB
PDIA3P
PFN3
PGAM2
PGBD5
PGLS
PHACTR3
PHLDB1
PHLPP1
PHOSPHO2-KLHL23
PI16
PI4KB
PIK3C2G
PIK3CG
PIWIL3
PKHD1
PKN1
PKNOX2
PLCE1
PLCL2
PLD1
PLEKHA6
PLTP
PLXDC2
PLXNA2
PLXNB1
PLXNC1
PNMA1
PNPLA7
PON2
POR
POU2F1
PPAP2B
PPFIA3
PPFIBP2
PPP1R13L
PPP1R3E
PPP3R2
PRDM16
PRDX6
PREX1
PRICKLE2-AS2
PRKAG2
PRKCA
PRKCDBP
PRKCE
PROM1
PRRT1
PSD3
PSMB10
PTCH1
PTGER4
PTPRH
PTPRN2
PVALB
PYROXD2
QKI
QPRT
RAB4A
RAB8B
RABGAP1
RAD54B
RAD54L2
RAI1
RALGDS
RANBP10
RASA3
RASAL1
RASD2
RASGEF1C
RASGRF2
RASSF5
RAVER1
RBFOX1
RBFOX3
RBM19
RBM26
RBP4
RCC2
RCOR2
REEP2
RELL2
RFX2
RHBDD2
RIMS2
RIT2
RNASET2
RNF144B
RNF157
RNF157-AS1
RNF213
RNF220
RNF4
RNU5D-1
RNU5E-1
RNU6-19
RNU6-66
ROBO1
RP1L1
RPP25
RRAGD
RREB1
RRS1
RSPO2
RSU1
RTDR1
RTN4
RYBP
RYR1
SASH1
SBK1
SBNO2
SCARB1
SCG5
SCN5A
SCN8A
SCOC
SCUBE3
SDCCAG8
SDHB
SDK1
SEC14L5
SEMA4D
SEMA7A
SEPT5-GP1BB
SERPINA10
SERPINI1
SFMBT2
SFPQ
SFTPA1
SGK1
SGPL1
SH3BP4
SH3BP5
SH3D19
SH3PXD2B
SHANK1
SHBG
SHROOM3
SIGLEC12
SIGLEC7
SIK3
SIX3
SLC11A1
SLC12A5
SLC15A3
SLC15A4
SLC16A4
SLC20A2
SLC26A10
SLC26A6
SLC27A1
SLC29A3
SLC31A2
SLC35C1
SLC35F3
SLC38A6
SLC39A6
SLC45A1
SLC45A4
SLC6A12
SLC7A8
SLC9A9
SLFN12L
SLIT3
SMARCD2
SMOX
SNED1
SNORA80B
SNRK
SNX10
SNX22
SORL1
SPATA13
SPATS2L
SPG21
SPOCK2
SPON1
SPPL3
SQSTM1
SREBF1
SRPK2
SRRM2
SRRM2-AS1
SRRM3
SSBP3
SSBP4
ST5
ST7
STK11
STK24
STX10
STXBP5
STXBP5-AS1
SULF2
SULT1C2
SYN2
SYNJ2
SYS1-DBNDD2
SYT13
TADA3
TBC1D22B
TBC1D7
TBX1
TBX4
TC2N
TCERG1L
TCP11L1
TEAD1
TEAD3
TECR
TESC
TEX26-AS1
TFAP2E
TFDP1
THADA
THBS2
THOC7
TIRAP
TJAP1
TJP1
TM9SF2
TMCC2
TMED3
TMEM120B
TMEM140
TMEM163
TMEM185B
TMEM204
TMEM205
TMEM229A
TMEM63A
TMEM63B
TMOD2
TMPRSS2
TNK2
TNKS1BP1
TNS1
TNXB
TPCN1
TPM1
TRAF5
TRAPPC1
TRAPPC9
TREM2
TRERF1
TRIM13
TRIM54
TRIM7
TRIP13
TRPC2
TRPS1
TRPV1
TRPV3
TRRAP
TSC22D1
TSPAN18
TSSC1
TTC26
TTC7A
TTLL5
TTLL7
TUSC3
TYRO3
U2AF2
UACA
UBAC2
UBE2N
UBE2O
UBE4B
UCMA
UCN
UHRF1
USH1C
USP10
USP3
USP7
VAV2
VCAN
VEGFA
VPS13D
VRTN
VTI1B
VWA5B2
WDFY2
WDR1
WDR60
WIPF1
WNT7A
WRNIP1
WSB1
WWC1
XKR6
XPO6
YAP1
ZBTB20
ZBTB46
ZBTB7A
ZC3H4
ZER1
ZFHX4
ZHX2
ZNF146
ZNF514
ZNF621
ZNF827
ZNF837
ZZEF1
