# Supplementary material for: DNA methylation in the human frontal cortex reveals a putative mechanism for age-by-disease interactions
Source: Transl Psychiatry. 2019 Jan 29;9:39. doi: 10.1038/s41398-019-0372-2 (PMC6351569; doi:10.1038/s41398-019-0372-2)
Supplement: Supplementary file 8 — Supplemental Table 7 [file 41398_2019_372_MOESM8_ESM.xlsx]

## Sheet: Supplemental Table 7
Supplemental Table 7. The top 10 canonical pathways identified using list of to which an aDMR is annotated but do not undergo age-associated changes in gene expression
Pathway	-log(p-value)	Genes affected
Axonal Guidance Signaling	7.98	SLIT3,PAPPA2,FYN,LRRC4C,EPHB2,ARHGEF7,MYL5,ABL1,PLXNA2,FZD1,ROBO1,NCK2,PPP3R2,VEGFA,FGFR3,PLCE1,WNT7A,GLIS1,PIK3CG,PRKCE,PLXNB1,PFN3,RASSF5,PRKCA,ATM,PLXNC1,NRP2,GRB2,GNA12,PTCH1,PIK3C2G,PLCL2,GNAZ,MET,DOCK1,WIPF1,SEMA4D,KIF7,ADAM12,CDC42,GNAO1,RTN4,PRKAG2,FZD6,NRP1,SEMA7A
Glioma Signaling	4.62	TFDP1,GRB2,PIK3C2G,CDK6,ABL1,E2F3,FGFR3,CAMK2A,PIK3CG,PRKCE,CAMK2B,PDGFRB,EGFR,ATM,PRKCA,CAMK2G
G Beta Gamma Signaling	4.62	CACNA2D2,GRB2,GNA12,CACNB4,HBEGF,GNAZ,CACNG2,CDC42,CACNA1B,PIK3CG,CACNA2D1,GNAO1,PRKAG2,PRKCE,PRKCA,EGFR
Clathrin-mediated Endocytosis Signaling	4.5	SH3BP4,EPS15,RAB4A,GRB2,EPHB2,FGF9,AP2B1,FGF14,PIK3C2G,FGF8,AP2A2,MET,FGF17,FGFR3,VEGFA,PPP3R2,CDC42,PIK3CG,FGF12,ATM,HIP1R,RBP4
Neuropathic Pain Signaling In Dorsal Horn Neurons	4.25	KCNN3,GRM1,GRB2,PIK3C2G,PLCL2,FGFR3,PLCE1,CAMK2A,PIK3CG,PRKAG2,PRKCE,CAMK2B,ATM,PRKCA,CAMK2G
CREB Signaling in Neurons	4.16	CACNA2D2,GRM1,GRB2,GNA12,CACNB4,PIK3C2G,PLCL2,GNAZ,CACNG2,FGFR3,PLCE1,CAMK2A,CACNA1B,PIK3CG,CACNA2D1,GNAO1,PRKAG2,PRKCE,CAMK2G,PRKCA,CAMK2B,ATM
RhoGDI Signaling	4.03	CDH4,CDH18,ARHGDIG,GNA12,ARHGEF7,MYL5,CDH23,ARHGEF17,GNAZ,ARHGDIB,CDH12,ARHGAP9,CDC42,CDH3,GNAO1,ARHGEF3,DLC1,ARHGEF10,PRKCA
PKCθ Signaling in T Lymphocytes	3.94	VAV2,FYN,CACNA2D2,MAP3K6,GRB2,CACNB4,PIK3C2G,FGFR3,PPP3R2,CACNG2,POU2F1,CAMK2A,CACNA1B,PIK3CG,CACNA2D1,CAMK2G,CAMK2B,ATM
Molecular Mechanisms of Cancer	3.88	FYN,ARHGEF7,ABL1,FZD1,E2F3,FGFR3,CAMK2A,WNT7A,PIK3CG,PRKCE,ARHGEF3,RALGDS,PRKCA,CAMK2B,ATM,TFDP1,GRB2,GNA12,PTCH1,CDK6,PIK3C2G,ARHGEF17,GNAZ,RASGRF2,NF1,CDC42,GNAO1,PRKAG2,FZD6,CFLAR,ARHGEF10,CAMK2G
Opioid Signaling Pathway	3.82	FYN,CACNA2D2,AP2B1,CACNB4,PIK3C2G,GRK5,AP2A2,SLC12A5,PPP3R2,CACNG2,CAMK2A,CDC42,CACNA1B,PIK3CG,CACNA2D1,GNAO1,PRKAG2,PRKCE,RYR1,MAPK7,CAMK2G,PRKCA,CAMK2B
