# Supplementary material for: DNA methylation in the human frontal cortex reveals a putative mechanism for age-by-disease interactions
Source: Transl Psychiatry. 2019 Jan 29;9:39. doi: 10.1038/s41398-019-0372-2 (PMC6351569; doi:10.1038/s41398-019-0372-2)
Supplement: Supplementary file 9 — Supplemental Table 8 [file 41398_2019_372_MOESM9_ESM.xlsx]

## Sheet: Supplemental Table 8
Supplemental Table 8. The top 10 enriched gene ontology (GO; molecular function) groups identified using list of identified using list of genes to which an aDMR is annotated but do not undergo age-associated changes in gene expression
GO Term	GO ID	# Genes Annotated	# Genes Observed	p-value
calcium ion binding	GO:0005509	630	58	7.9e-06
cytoskeletal protein binding	GO:0008092	769	66	1.9e-05
voltage-gated cation channel activity	GO:0022843	139	20	2.4e-05
heparin binding	GO:0008201	151	21	2.5e-05
semaphorin receptor activity	GO:0017154	9	5	3.5e-05
glycosaminoglycan binding	GO:0005539	193	24	4.5e-05
voltage-gated ion channel activity	GO:0005244	174	22	7.2e-05
voltage-gated channel activity	GO:0022832	174	22	7.2e-05
cation channel activity	GO:0005261	286	30	0.00014
gated channel activity	GO:0022836	293	30	0.00021
