# Supplementary material for: DNA methylation in the human frontal cortex reveals a putative mechanism for age-by-disease interactions
Source: Transl Psychiatry. 2019 Jan 29;9:39. doi: 10.1038/s41398-019-0372-2 (PMC6351569; doi:10.1038/s41398-019-0372-2)
Supplement: Supplementary file 10 — Supplemental Table 9 [file 41398_2019_372_MOESM10_ESM.xlsx]

## Sheet: Supplemental Table 9
Supplemental Table 9. Lists of SZ, AD, and MDD risk genes used for enrichment analysis
SZ Risk Genes	SZ Risk Genes (protein-encoding)	AD Risk Genes	MDD Risk Genes
ABCB9	ATP2A2	ABCA7	ARHGEF10
ACTR5	BCL11B	APP	DCC
ADAMTSL3	C11orf87	BIN1	DNAJC12
AKT3	C12orf42	CASS4	EPCAM
ALDOA	CACNA1C	CD2AP	FSTL4
AMBRA1	CACNA1I	CD33	FYN
ANKRD44	CACNB2	CELF1	GPR98
ANKRD63	CNTN4	CLU	HERC4
ANP32E	CSMD1	DSG2	LHPP
APOPT1	CUL3	EPHA1	MIR559
ARL3	CYP26B1	FERMT2	MSH2
ATP2A2	DRD2	HLA-DRB5	PTCHD2
ATPAF2	EPC2	INPP5D	SEMA5A
ATXN7	FAM5B	MEF2C	SIRT1
BCL11B	FUT9	MS4A6A	SLC25A37
BTBD18	GALNT10	NME8	SYT14
C11orf87	GPM6A	PICALM	KIAA0040
C2orf82	GRAMD1B	PSEN1	LOC91948
CACNA1C	GRIN2A	PSEN2	SOX11
CACNA1I	GRM3	PTK2B
CACNB2	HCN1	RIN3
CD46	IMMP2L	SLC24A4
CDC25C	MAD1L1	SORL1
CENPM	MAN2A1	TREM2
CENPT	MMP16	ZCWPW1
CHADL	PLCH2
CILP2	PRKD1
CLCN3	RIMS1
CNTN4	SATB2
CSMD1	SLC39A8
CUL3	SNAP91
CYP26B1	SNX19
DFNA5	TBC1D5
DGKI	TCF4
DNAJC19	TLE2
DND1	TMTC1
DPP4	TSNARE1
DPYD	ZNF536
DRD2	ZNF804A
EPC2	ZSWIM6
FAM5B
FANCL
FES
FONG
GALNT10
GLT8D1
GPM6A
GRIN2A
GRM3
HCN1
IGSF9B
IMMP2L
IREB2
KDM4A
LRP1
MAD1L1
MAN2A1
MIR548AJ2
MSL2
NOSIP
NRGN
PRKD1
PTGIS
RERE
RGS6
SATB2
SLC39A8
SMG6
SNAP91
SNX19
TBC1D5,
TCF4
TMTC1
TRANK1
TSNARE1
ZNF536
ZNF804A
ZSWIM6
