# Supplementary material for: DNA methylation in the human frontal cortex reveals a putative mechanism for age-by-disease interactions
Source: Transl Psychiatry. 2019 Jan 29;9:39. doi: 10.1038/s41398-019-0372-2 (PMC6351569; doi:10.1038/s41398-019-0372-2)
Supplement: Supplementary file 11 — Supplemental Table 10 [file 41398_2019_372_MOESM11_ESM.xlsx]

## Sheet: Supplemental Table 10
Supplemental Table 10. Protein-encoding genes that intersect a SZ-associated common genetic variant
ATP2A2
BCL11B
C11orf87
C12orf42
CACNA1C
CACNA1I
CACNB2
CNKSR2
CNTN4
CSMD1
CUL3
CYP26B1
DRD2
EPC2
FAM5B
FUT9
GALNT10
GPM6A
GRAMD1B
GRIN2A
GRM3
HCN1
IMMP2L
MAD1L1
MAN2A1
MMP16
NLGN4X
PJA1
PLCH2
PRKD1
RIMS1
SATB2
SLC39A8
SNAP91
SNX19
TBC1D5
TCF4
TLE2
TMTC1
TSNARE1
ZNF536
ZNF804A
ZSWIM6
