# Supplementary material for: DNA methylation in the human frontal cortex reveals a putative mechanism for age-by-disease interactions
Source: Transl Psychiatry. 2019 Jan 29;9:39. doi: 10.1038/s41398-019-0372-2 (PMC6351569; doi:10.1038/s41398-019-0372-2)
Supplement: Supplementary file 12 — Supplemental Table 11 [file 41398_2019_372_MOESM12_ESM.xlsx]

## Sheet: Supplemental Table 11
Supplemental Table 11. Expression-based MDD-associated genes
AAK1
ABCA7
ABLIM1
ABLIM2
ACLY
ACOT8
ACSL3
ACTR1A
ADH5
ADPGK
AGA
AGL
AGPAT3
AK2
AKNA
AKT1S1
AKT3
ALAS1
ALDH4A1
ALDH5A1
ALMS1
AMOTL1
ANGEL1
ANGPTL2
ANK3
ANKRD10
ANKRD12
ANP32B
APOLD1
APTX
ARHGEF10
ARHGEF10L
ARMC1
ARSA
ASCC3
ASH2L
ATF2
ATF4
ATF7
ATG7
ATIC
ATOH7
ATP2B2
ATP2B4
ATPIF1
ATXN3
AXIN2
BAIAP2
BANP
BAP1
BCAN
BCAP29
BCAS1
BCL11A
BCL6
BDNF
BPHL
BRE
BRMS1
C11orf31
C12orf5
C12orf57
C12orf65
C14orf45
C15orf29
C18orf1
C19orf6
C1orf115
C1orf74
C21orf2
C5orf28
C6orf162
C7orf41
C9orf123
C9orf3
C9orf64
CA12
CACNB2
CALCOCO1
CALN1
CAMK1G
CAMK2N2
CAMK4
CAMKK2
CCDC88A
CCNL2
CCNY
CCNYL1
CD52
CDC37L1
CDC42SE2
CDH4
CEACAM1
CGRRF1
CHD9
CHERP
CIAO1
CKLF
CLASP2
CLCC1
CLCN3
CLIP3
CLK4
CMPK1
CMTM4
CNPY3
COL6A1
COPS7A
COQ5
CORT
COX5A
CPEB4
CPNE7
CREB5
CRH
CRYM
CSNK1A1
CSNK1D
CSRP2
CTBP1
CTDSP2
CTDSPL2
CTSB
CWF19L2
DAAM1
DAB2IP
DCLK2
DCN
DDIT4L
DDT
DDX19A
DGCR2
DHX8
DIAPH1
DIDO1
DIRAS2
DLG2
DNAJB12
DNAJC10
DOK4
DOPEY1
DPF3
DPY19L1
DTNBP1
DUSP16
DYRK1A
DZIP1
EDIL3
EFEMP1
EGFR
EIF4B
EIF4G3
EIF5B
ELOVL5
EML4
EPB41L1
ETS2
EXOC6
EXOC7
EXTL2
FABP3
FADS2
FAM115A
FAM134B
FAM149A
FAM73A
FAM84B
FANCG
FBXL18
FBXO32
FBXO38
FBXO9
FBXW9
FGD4
FGFBP3
FGL2
FHL2
FIGNL1
FOSL2
FOXRED2
FUT6
GAD1
GAD2
GALNT10
GALNT13
GALNTL2
GAPDH
GAS2L1
GBA2
GCC2
GEMIN6
GFM1
GGCX
GGNBP2
GLS
GOSR1
GPBP1L1
GPR89A
GPR98
GRB10
GSK3B
GTF3C3
GTPBP5
GYG1
HAX1
HERPUD2
HIP1
HIVEP3
HMGCS1
HN1L
HPS5
ICA1
ICA1L
IKZF4
IL11RA
INPP4B
IPP
IRAK2
ITIH5
ITPK1
IVNS1ABP
JPH1
JPH3
KCNB2
KCNF1
KCNH6
KCNIP2
KCNIP3
KCNJ16
KCNK9
KCNMA1
KCTD1
KHDRBS1
KIAA0141
KIAA0182
KIAA0586
KIAA1467
KIAA1549
KIDINS220
KIF21B
KLHL24
KLHL3
KRIT1
KTN1
LAMA2
LBH
LGI3
LIN7C
LIX1L
LOC344595
LRP8
LRRC4
LRRFIP1
LXN
LYL1
LYNX1
LYSMD2
MAF
MAFK
MAP2K2
MAP3K5
MAPK9
MAST2
MBOAT2
MBP
MBTD1
MCTP1
MESDC2
MFSD10
MGEA5
MIAT
MIF
MLLT11
MMACHC
MPHOSPH8
MPP3
MPPED2
MPZL1
MTHFD1L
MYH11
MYSM1
NAP1L1
NCALD
NCAM1
NDUFB10
NDUFB2
NECAP2
NEK1
NETO1
NEUROD6
NFIB
NGEF
NIN
NISCH
NMT2
NMU
NNT
NOL3
NPHP3
NPTX1
NPTX2
NPY1R
NR2F1
NRF1
NRXN3
NSL1
NTRK3
NUB1
NUDCD3
NUDT1
NUMB
OCA2
OGDH
OSBPL1A
OTUD4
P4HA1
PA2G4
PBXIP1
PCDH17
PCDH7
PCDH9
PCMTD2
PCSK1
PDCD7
PDE12
PDE4B
PDE8A
PDS5A
PEX5L
PGAP1
PGLS
PHF17
PHF20
PHKB
PIAS1
PIGV
PIK3R1
PILRB
PLA2G5
PLEKHA2
PLEKHA3
PLXNA2
PM20D2
POFUT2
POLR3A
PPIC
PPM1D
PPP2CB
PPP2R3A
PPP3CC
PPP6C
PRDM2
PRIM1
PRKAG2
PRKRIP1
ProSAPiP1
PRSS3
PSMA3
PSMB4
PSMD14
PSMD6
PTPN13
PTPRD
QDPR
RAB31
RAB5B
RABGEF1
RAC1
RASEF
RASSF5
RASSF7
RBBP6
RCAN1
RDH11
RGS4
RGS7
RHEB
RHOB
RHOBTB3
RIMBP2
RIMS1
RIOK3
RIPK1
RNF165
RNF170
RNF24
RORB
RPA1
RPL37
RPS26
RRAGC
RRBP1
RRM1
RSBN1
RWDD2B
RYK
RYR2
SAMD10
SBNO2
SCAMP5
SCN1A
SCN2B
SCN3B
SEC23IP
SEC62
SEL1L
SEMA7A
SERGEF
SET
SETD8
SFI1
SFT2D1
SGCD
SIN3B
SLC13A3
SLC1A1
SLC1A4
SLC30A6
SLC38A1
SLC39A8
SLC6A17
SMAD5
SMARCC2
SMCR7L
SMYD2
SNCA
SNRPN
SNX24
SNX3
SORBS1
SP110
SPATA7
SPHK2
SPRED2
SQSTM1
STAM2
STARD10
STAT3
STOX2
STX4
SUZ12
SYMPK
SYN2
SYNGR1
SYNPO2
SYT7
TACC1
TAF1C
TAF5
TBC1D15
TBCD
TCEB3
TCF4
TDRD3
TEF
TFG
TGFB2
TGFBR2
TIMM22
TMED4
TMEM11
TMEM165
TMEM56
TMEM86B
TNFRSF25
TOLLIP
TOPBP1
TOX
TPP2
TRADD
TRAF3
TRAF5
TRIM25
TRIM33
TROVE2
TSC22D1
TTC3
TUBG1
TXNDC17
U2AF1L4
U2AF2
UACA
UAP1
UBE2Q1
UBE2R2
UBIAD1
UBQLN1
UCK2
UNC13A
UNG
USMG5
USP49
VASH1
VAV2
VEGFA
VGF
WDR45L
WIPI2
WNK1
WNK2
WWOX
WWP2
YIF1B
YIPF5
YWHAB
ZFYVE9
ZMYM6
ZNF148
ZNF160
ZNF207
ZNF238
ZNF24
ZNF365
ZNF550
ZNF558
ZNF576
ZNF654
ZNF664
ZNF706
ZNF805
ZWILCH
